# Supplementary material for: Peroxiredoxin 3 levels regulate a mitochondrial redox setpoint in malignant mesothelioma cells
Source: Redox Biol. 2014 Nov 18;3:79–87. doi: 10.1016/j.redox.2014.11.003 (PMC4297934; doi:10.1016/j.redox.2014.11.003)
Supplement: Supplementary Fig. 1 — Mitochondrial mass in HM and HMshPRX3 cells. Quantification of mitochondria in HM and HMshPRX3 cells expressing mito-dsRED and CFP-Actin. Mean gray values for the mito-dsRED signals were quantified using ImageJ and normalized to cell area to show relative mitochondrial amounts in each respective cell line (n=10 cells). [file mmc1.zip]

Archive with 1 entries (1 files):
- Supplemental Figure 1.tif
